# Supplementary material for: Number order in addition affects cognitive effort: evidence from mental arithmetic tasks
Source: Front Psychol. 2025 Aug 13;16:1618197. doi: 10.3389/fpsyg.2025.1618197 (PMC12380689; doi:10.3389/fpsyg.2025.1618197)
Supplement: Supplementary file 1 [file Table_1.xlsx]

## Sheet: Sheet1
QA1		1			1	1	1		1	1	1		1	1		1		1		1	1		1		1	1	1		1	1		5.39			5.09	6.66	7.24		6.98	4.94	6.83		5.52	6.19		7.7		6.03
QA2			1		1		1		1		1	1	1	1				1			1		1	1	1		1		1	1			6.49		5.86		6.57		4.96		5.55	4.9	6.49	5.58				7.12
QA3			1		1	1	1		1	1			1	1	1	1	1			1	1		1	1		1		1	1	1			4.85		5.8	6.14	6.99		6.62	7.12			4.89	5.92	6.38	6.15	6.88
QA4			1		1	1	1	1			1	1		1	1		1		1	1		1	1	1	1		1	1	1				4.69		7.48	5.74	6.19	7.93			5.1	6.17		6.22	7.71		5.09		5.01
QA5	1	1		1		1	1	1	1		1		1	1		1		1	1	1		1	1	1		1	1	1		1	6.14	5.78		7.21		6.29	6.13	6.86	5.96		6.25		6.31	7.06		7.85		5.83	6.64
QA6	1	1		1		1	1	1		1		1	1	1	1			1	1	1	1		1		1	1	1		1		6.38	6.04		6.89		6.26	7.83	6.63		6.2		6.07	6.96	6.6	5.94			5.89	5.46
QA7	1	1				1	1	1		1		1	1	1	1	1	1	1	1	1	1	1	1	1		1		1		1	6.92	5.95				6.61	6.39	6.03		6.3		6.84	5.97	7.03	7.19	6.22	6.28	5.96	6.4
QA8	1	1	1		1			1	1	1	1	1	1	1		1			1	1	1	1	1		1	1	1		1		6.1	6.83	6.36		7.01			7.28	6.34	6.84	6.3	7.71	6.03	6.39		6.94			6.3
QA9	1	1		1	1			1		1		1		1		1	1		1		1		1	1	1	1	1		1	1	6.83	6.39		5.9	6.11			6.19		6.47		7.07		7.8		6.09	6.17		6.88
QA10		1	1		1		1			1	1	1	1		1	1		1		1	1			1	1	1	1	1	1			6.59	6.05		7.71		6.44			6.39	5.64	6.66	6.9		6.78	5.69		7.01
QA11	1		1		1		1		1	1		1	1	1	1	1	1		1			1		1	1	1		1		1	6.93		7.09		6.84		6.94		6.38	5.87		6.61	6.69	7.72	6.14	5.58	6.67		6.38
QA12		1		1	1	1	1				1		1			1		1		1	1	1		1				1		1		6.06		5.94	6.11	6.96	5.98				5.86		6.01			6.77		6.05
QA13		1	1		1	1		1			1			1		1	1	1	1		1	1	1			1	1	1	1			6.95	5.58		6.65	7.08		7.93			6.94			6.04		5.39	6.77	6.5	6.17
QA14	1		1	1		1		1		1	1		1		1			1	1		1	1		1			1	1	1	1	6.48		6.77	7.04		6.4		6.85		6.63	6.91		6.09		6.16			5.96	6.69
QA15		1		1		1		1		1		1	1	1		1	1		1				1		1		1	1		1		6.19		5.96		6.38		5.92		6.09		6.37	6.99	6.13		6.31	6.94		7.08
[truncated: 8 more columns]

## Sheet: Sheet2
QB1		1			1				1				1			1		1					1		1		1		1	1		6.39			6.15				7.98				6.62			6.99		7.03
QB2			1		1		1		1		1	1	1				1	1			1		1		1		1		1	1			7.49		6.87		7.67		4.97		6.75	4.9	7.49				7.59	7.12
QB3		1	1		1	1	1		1	1			1		1		1			1	1		1	1		1		1	1			7.55	4.86		6.8	7.14	7.99		7.75	7.12			4.89		7.38		7.88
QB4		1	1		1		1	1			1	1		1	1		1		1	1	1	1		1	1		1	1	1			7.59	5.555		7.48		7.19	7.93			6.1	7.17		5.22	7.71		6.09		6.01
QB5	1	1				1							1	1		1		1				1	1					1		1	7.14	6.78				7.29							7.31	7.07		7.86		6.83
QB6	1	1		1		1	1	1		1		1	1	1			1		1	1	1		1		1	1	1				7.38	7.04		7.89		7.27	7.83	7.73		7.2		7.07	7.97	7.7			6.45		6.47
QB7	1	1			1	1	1	1		1		1		1	1	1	1		1	1			1	1		1		1		1	7.92	6.96			7.35	7.71	7.39	7.03		7.3		7.84		7.03	6.53	7.22	7.28		7.4
QB8	1	1	1		1		1	1	1	1			1	1		1			1	1	1		1		1	1		1	1		7.1	7.83	6.37		7.01		6.95	7.28	6.85	7.84			7.03	7.39		7.94			7.3
QB9	1	1		1	1			1		1		1		1			1		1		1		1				1		1	1	7.83	7.39		6.9	7.11			7.19		7.47		7.07		6.75			7.17		6.88
QB10		1	1		1		1		1		1	1	1		1	1		1		1	1			1		1	1	1				7.69	7.06		7.71		7.44		7.45		6.74	7.77	6.55		7.78	6.79		6.65
QB11			1		1		1		1								1		1		1												7.09		6.85		6.9		7.38								7.77		7.38
QB12		1			1		1				1		1			1		1		1				1				1				7.07			7.11		6.98				6.87		7.01			6.51		7.06
QB13					1						1					1			1		1	1	1			1			1						7.76						7.94					6.39			7.17
QB14	1		1	1		1				1			1		1			1	1		1	1		1			1			1	6.48		5.95	7.04		7.4				7.73			7.09		6.66			6.97	7.79
QB15	1	1	1	1	1	1		1		1		1	1	1		1			1		1	1	1		1		1	1		1	7.45	7.19	6.65	6.35		7.38		6.92		7.09		7.37	7.99	7.13		7.31			7.08
[truncated: 9 more columns]
