# Supplementary material for: Number order in addition affects cognitive effort: evidence from mental arithmetic tasks
Source: Front Psychol. 2025 Aug 13;16:1618197. doi: 10.3389/fpsyg.2025.1618197 (PMC12380689; doi:10.3389/fpsyg.2025.1618197)
Supplement: Supplementary file 2 [file Table_2.xlsx]

## Sheet: Sheet1
subject	condition	Question	Response	Time
1	secondlarger	QA1	0	6.14
1	secondlarger	QA2	0	6.38
1	secondlarger	QA3	0	6.92
1	secondlarger	QA4	0	6.1
1	secondlarger	QA5	1	6.14
1	secondlarger	QA6	1	6.38
1	secondlarger	QA7	1	6.92
1	secondlarger	QA8	1	6.1
1	secondlarger	QA9	1	6.83
1	secondlarger	QA10	0	7
1	secondlarger	QA11	1	6.93
1	secondlarger	QA12	0	6
1	secondlarger	QA13	0	7
1	secondlarger	QA14	1	6.48
1	secondlarger	QA15	0	6.14
1	firstlarger	QB1	0	6.38
1	firstlarger	QB2	0	6.92
1	firstlarger	QB3	0	6.1
1	firstlarger	QB4	0	6.5
1	firstlarger	QB5	1	7.14
1	firstlarger	QB6	1	7.38
1	firstlarger	QB7	1	7.92
1	firstlarger	QB8	1	7.1
1	firstlarger	QB9	1	7.83
1	firstlarger	QB10	0	6.04
1	firstlarger	QB11	0	5.95
1	firstlarger	QB12	0	6.83
1	firstlarger	QB13	0	6.39
1	firstlarger	QB14	1	6.48
1	firstlarger	QB15	1	7.45
2	secondlarger	QA1	1	5.39
2	secondlarger	QA2	0	5
2	secondlarger	QA3	0	6.05
2	secondlarger	QA4	0	7.09
2	secondlarger	QA5	1	5.78
2	secondlarger	QA6	1	6.04
2	secondlarger	QA7	1	5.95
2	secondlarger	QA8	1	6.83
2	secondlarger	QA9	1	6.39
2	secondlarger	QA10	1	6.59
2	secondlarger	QA11	0	8
2	secondlarger	QA12	1	6.06
2	secondlarger	QA13	1	6.95
2	secondlarger	QA14	0	7.12
2	secondlarger	QA15	1	6.19
2	firstlarger	QB1	1	6.39
2	firstlarger	QB2	0	6.47
2	firstlarger	QB3	1	7.55
2	firstlarger	QB4	1	7.59
2	firstlarger	QB5	1	6.78
2	firstlarger	QB6	1	7.04
2	firstlarger	QB7	1	6.96
2	firstlarger	QB8	1	7.83
2	firstlarger	QB9	1	7.39
2	firstlarger	QB10	1	7.69
2	firstlarger	QB11	0	7.35
2	firstlarger	QB12	1	7.07
2	firstlarger	QB13	0	8
2	firstlarger	QB14	0	7.48
2	firstlarger	QB15	1	7.19
3	secondlarger	QA1	0	6.57
3	secondlarger	QA2	1	6.49
3	secondlarger	QA3	1	4.85
3	secondlarger	QA4	1	4.69
3	secondlarger	QA5	0	5
3	secondlarger	QA6	0	6.05
3	secondlarger	QA7	0	7.09
3	secondlarger	QA8	1	6.36
3	secondlarger	QA9	0	5
3	secondlarger	QA10	1	6.05
3	secondlarger	QA11	1	7.09
3	secondlarger	QA12	0	6
3	secondlarger	QA13	1	5.58
3	secondlarger	QA14	1	6.77
3	secondlarger	QA15	0	7.54
3	firstlarger	QB1	0	6.49
3	firstlarger	QB2	1	7.49
3	firstlarger	QB3	1	4.86
3	firstlarger	QB4	1	5.555
3	firstlarger	QB5	0	5
3	firstlarger	QB6	0	6.05
3	firstlarger	QB7	0	7.09
3	firstlarger	QB8	1	6.37
3	firstlarger	QB9	0	7.36
3	firstlarger	QB10	1	7.06
3	firstlarger	QB11	1	7.09
3	firstlarger	QB12	0	7.14
3	firstlarger	QB13	0	6.34
3	firstlarger	QB14	1	5.95
3	firstlarger	QB15	1	6.65
4	secondlarger	QA1	0	6.04
4	secondlarger	QA2	0	5.95
4	secondlarger	QA3	0	6.83
4	secondlarger	QA4	0	6.39
4	secondlarger	QA5	1	7.21
4	secondlarger	QA6	1	6.89
4	secondlarger	QA7	0	6.37
4	secondlarger	QA8	0	7.36
4	secondlarger	QA9	1	5.9
4	secondlarger	QA10	0	7.07
4	secondlarger	QA11	0	6.13
4	secondlarger	QA12	1	5.94
4	secondlarger	QA13	0	7.15
4	secondlarger	QA14	1	7.04
4	secondlarger	QA15	1	5.96
4	firstlarger	QB1	0	6.37
4	firstlarger	QB2	0	7.36
4	firstlarger	QB3	0	7
4	firstlarger	QB4	0	6.51
4	firstlarger	QB5	0	6.43
4	firstlarger	QB6	1	7.89
4	firstlarger	QB7	0	7.07
4	firstlarger	QB8	0	6.13
4	firstlarger	QB9	1	6.9
4	firstlarger	QB10	0	7.39
4	firstlarger	QB11	0	7.12
4	firstlarger	QB12	0	6.37
4	firstlarger	QB13	0	7.36
4	firstlarger	QB14	1	7.04
4	firstlarger	QB15	1	6.35
5	secondlarger	QA1	1	5.09
5	secondlarger	QA2	1	5.86
5	secondlarger	QA3	1	5.8
5	secondlarger	QA4	1	7.48
5	secondlarger	QA5	0	5
5	secondlarger	QA6	0	6.05
5	secondlarger	QA7	0	7.09
5	secondlarger	QA8	1	7.01
5	secondlarger	QA9	1	6.11
5	secondlarger	QA10	1	7.71
5	secondlarger	QA11	1	6.84
5	secondlarger	QA12	1	6.11
5	secondlarger	QA13	1	6.65
5	secondlarger	QA14	0	7.07
5	secondlarger	QA15	0	6.13
5	firstlarger	QB1	1	6.15
5	firstlarger	QB2	1	6.87
5	firstlarger	QB3	1	6.8
5	firstlarger	QB4	1	7.48
5	firstlarger	QB5	0	7.08
5	firstlarger	QB6	0	6.09
5	firstlarger	QB7	1	7.35
5	firstlarger	QB8	1	7.01
5	firstlarger	QB9	1	7.11
5	firstlarger	QB10	1	7.71
5	firstlarger	QB11	1	6.85
5	firstlarger	QB12	1	7.11
5	firstlarger	QB13	1	7.76
5	firstlarger	QB14	0	5.12
5	firstlarger	QB15	1	7.76
6	secondlarger	QA1	1	6.66
6	secondlarger	QA2	0	5.36
6	secondlarger	QA3	1	6.14
6	secondlarger	QA4	1	5.74
6	secondlarger	QA5	1	6.29
6	secondlarger	QA6	1	6.26
6	secondlarger	QA7	1	6.61
6	secondlarger	QA8	0	6.37
6	secondlarger	QA9	0	7.36
6	secondlarger	QA10	0	7.07
6	secondlarger	QA11	0	6.13
6	secondlarger	QA12	1	6.96
6	secondlarger	QA13	1	7.08
6	secondlarger	QA14	1	6.4
6	secondlarger	QA15	1	6.38
6	firstlarger	QB1	0	5
6	firstlarger	QB2	0	5.45
6	firstlarger	QB3	1	7.14
6	firstlarger	QB4	0	5.36
6	firstlarger	QB5	1	7.29
6	firstlarger	QB6	1	7.27
6	firstlarger	QB7	1	7.71
6	firstlarger	QB8	0	5
6	firstlarger	QB9	0	6.05
6	firstlarger	QB10	0	7.09
6	firstlarger	QB11	0	6.37
6	firstlarger	QB12	0	7.36
6	firstlarger	QB13	0	8
6	firstlarger	QB14	1	7.4
6	firstlarger	QB15	1	7.38
7	secondlarger	QA1	1	7.24
7	secondlarger	QA2	1	6.57
7	secondlarger	QA3	1	6.99
7	secondlarger	QA4	1	6.19
7	secondlarger	QA5	1	6.13
7	secondlarger	QA6	1	7.83
7	secondlarger	QA7	1	6.39
7	secondlarger	QA8	0	5.45
7	secondlarger	QA9	0	7.14
7	secondlarger	QA10	1	6.44
7	secondlarger	QA11	1	6.94
7	secondlarger	QA12	1	5.98
7	secondlarger	QA13	0	6.44
7	secondlarger	QA14	0	7.22
7	secondlarger	QA15	0	6.37
7	firstlarger	QB1	0	7.36
7	firstlarger	QB2	1	7.67
7	firstlarger	QB3	1	7.99
7	firstlarger	QB4	1	7.19
7	firstlarger	QB5	0	6.38
7	firstlarger	QB6	1	7.83
7	firstlarger	QB7	1	7.39
7	firstlarger	QB8	1	6.95
7	firstlarger	QB9	0	7.12
7	firstlarger	QB10	1	7.44
7	firstlarger	QB11	1	6.9
7	firstlarger	QB12	1	6.98
7	firstlarger	QB13	0	8
7	firstlarger	QB14	0	7.07
7	firstlarger	QB15	0	6.13
8	secondlarger	QA1	0	5
8	secondlarger	QA2	0	6.05
8	secondlarger	QA3	0	7.09
8	secondlarger	QA4	1	7.93
8	secondlarger	QA5	1	6.86
8	secondlarger	QA6	1	6.63
8	secondlarger	QA7	1	6.03
8	secondlarger	QA8	1	7.28
8	secondlarger	QA9	1	6.19
8	secondlarger	QA10	0	7
8	secondlarger	QA11	0	5.45
8	secondlarger	QA12	0	7.14
8	secondlarger	QA13	1	7.93
8	secondlarger	QA14	1	6.85
8	secondlarger	QA15	1	5.92
8	firstlarger	QB1	0	6.38
8	firstlarger	QB2	0	6.37
8	firstlarger	QB3	0	7.36
8	firstlarger	QB4	1	7.93
8	firstlarger	QB5	0	6
8	firstlarger	QB6	1	7.73
8	firstlarger	QB7	1	7.03
8	firstlarger	QB8	1	7.28
8	firstlarger	QB9	1	7.19
8	firstlarger	QB10	0	6.39
8	firstlarger	QB11	0	7.49
8	firstlarger	QB12	0	5
8	firstlarger	QB13	0	6.05
8	firstlarger	QB14	0	7.09
8	firstlarger	QB15	1	6.92
9	secondlarger	QA1	1	6.98
9	secondlarger	QA2	1	4.96
9	secondlarger	QA3	1	6.62
9	secondlarger	QA4	0	6.38
9	secondlarger	QA5	1	5.96
9	secondlarger	QA6	0	6.37
9	secondlarger	QA7	0	7.36
9	secondlarger	QA8	1	6.34
9	secondlarger	QA9	0	7.07
9	secondlarger	QA10	0	6.13
9	secondlarger	QA11	1	6.38
9	secondlarger	QA12	0	5.45
9	secondlarger	QA13	0	7.14
9	secondlarger	QA14	0	6.37
9	secondlarger	QA15	0	7.36
9	firstlarger	QB1	1	7.98
9	firstlarger	QB2	1	4.97
9	firstlarger	QB3	1	7.75
9	firstlarger	QB4	0	6.38
9	firstlarger	QB5	0	5
9	firstlarger	QB6	0	6.05
9	firstlarger	QB7	0	7.09
9	firstlarger	QB8	1	6.85
9	firstlarger	QB9	0	6.11
9	firstlarger	QB10	1	7.45
9	firstlarger	QB11	1	7.38
9	firstlarger	QB12	0	7.33
9	firstlarger	QB13	0	5.05
9	firstlarger	QB14	0	6.37
9	firstlarger	QB15	0	7.36
10	secondlarger	QA1	1	4.94
10	secondlarger	QA2	0	7
10	secondlarger	QA3	1	7.12
10	secondlarger	QA4	0	7.07
10	secondlarger	QA5	0	6.13
10	secondlarger	QA6	1	6.2
10	secondlarger	QA7	1	6.3
10	secondlarger	QA8	1	6.84
10	secondlarger	QA9	1	6.47
10	secondlarger	QA10	1	6.39
10	secondlarger	QA11	1	5.87
10	secondlarger	QA12	0	5.45
10	secondlarger	QA13	0	7.14
10	secondlarger	QA14	1	6.63
10	secondlarger	QA15	1	6.09
10	firstlarger	QB1	0	7.52
10	firstlarger	QB2	0	6.19
10	firstlarger	QB3	1	7.12
10	firstlarger	QB4	0	7.07
10	firstlarger	QB5	0	6.13
10	firstlarger	QB6	1	7.2
10	firstlarger	QB7	1	7.3
10	firstlarger	QB8	1	7.84
10	firstlarger	QB9	1	7.47
10	firstlarger	QB10	0	8
10	firstlarger	QB11	0	5
10	firstlarger	QB12	0	6.05
10	firstlarger	QB13	0	7.09
10	firstlarger	QB14	1	7.73
10	firstlarger	QB15	1	7.09
11	secondlarger	QA1	0	6.14
11	secondlarger	QA2	0	6.38
11	secondlarger	QA3	0	6.92
11	secondlarger	QA4	0	6.1
11	secondlarger	QA5	1	6.14
11	secondlarger	QA6	1	6.38
11	secondlarger	QA7	1	6.92
11	secondlarger	QA8	1	6.1
11	secondlarger	QA9	1	6.83
11	secondlarger	QA10	0	7
11	secondlarger	QA11	1	6.93
11	secondlarger	QA12	0	6
11	secondlarger	QA13	0	7
11	secondlarger	QA14	1	6.48
11	secondlarger	QA15	0	6.14
11	firstlarger	QB1	0	6.38
11	firstlarger	QB2	0	6.92
11	firstlarger	QB3	0	6.1
11	firstlarger	QB4	0	6.5
11	firstlarger	QB5	1	7.14
11	firstlarger	QB6	1	7.38
11	firstlarger	QB7	1	7.92
11	firstlarger	QB8	1	7.1
11	firstlarger	QB9	1	7.83
11	firstlarger	QB10	0	6.04
11	firstlarger	QB11	0	5.95
11	firstlarger	QB12	0	6.83
11	firstlarger	QB13	0	6.39
11	firstlarger	QB14	1	6.48
11	firstlarger	QB15	1	7.45
12	secondlarger	QA1	1	5.39
12	secondlarger	QA2	0	5
12	secondlarger	QA3	0	6.05
12	secondlarger	QA4	0	7.09
12	secondlarger	QA5	1	5.78
12	secondlarger	QA6	1	6.04
12	secondlarger	QA7	1	5.95
12	secondlarger	QA8	1	6.83
12	secondlarger	QA9	1	6.39
12	secondlarger	QA10	1	6.59
12	secondlarger	QA11	0	8
12	secondlarger	QA12	1	6.06
12	secondlarger	QA13	1	6.95
12	secondlarger	QA14	0	7.12
12	secondlarger	QA15	1	6.19
12	firstlarger	QB1	1	6.39
12	firstlarger	QB2	0	6.47
12	firstlarger	QB3	1	7.55
12	firstlarger	QB4	1	7.59
12	firstlarger	QB5	1	6.78
12	firstlarger	QB6	1	7.04
12	firstlarger	QB7	1	6.96
12	firstlarger	QB8	1	7.83
12	firstlarger	QB9	1	7.39
12	firstlarger	QB10	1	7.69
12	firstlarger	QB11	0	7.35
12	firstlarger	QB12	1	7.07
12	firstlarger	QB13	0	8
12	firstlarger	QB14	0	7.48
12	firstlarger	QB15	1	7.19
13	secondlarger	QA1	0	6.57
13	secondlarger	QA2	1	6.49
13	secondlarger	QA3	1	4.85
13	secondlarger	QA4	1	4.69
13	secondlarger	QA5	0	5
13	secondlarger	QA6	0	6.05
13	secondlarger	QA7	0	7.09
13	secondlarger	QA8	1	6.36
13	secondlarger	QA9	0	5
13	secondlarger	QA10	1	6.05
13	secondlarger	QA11	1	7.09
13	secondlarger	QA12	0	6
13	secondlarger	QA13	1	5.58
13	secondlarger	QA14	1	6.77
13	secondlarger	QA15	0	7.54
13	firstlarger	QB1	0	6.49
13	firstlarger	QB2	1	7.49
13	firstlarger	QB3	1	4.86
13	firstlarger	QB4	1	5.555
13	firstlarger	QB5	0	5
13	firstlarger	QB6	0	6.05
13	firstlarger	QB7	0	7.09
13	firstlarger	QB8	1	6.37
13	firstlarger	QB9	0	7.36
13	firstlarger	QB10	1	7.06
13	firstlarger	QB11	1	7.09
13	firstlarger	QB12	0	7.14
13	firstlarger	QB13	0	6.34
13	firstlarger	QB14	1	5.95
13	firstlarger	QB15	1	6.65
14	secondlarger	QA1	0	6.04
14	secondlarger	QA2	0	5.95
14	secondlarger	QA3	0	6.83
14	secondlarger	QA4	0	6.39
14	secondlarger	QA5	1	7.21
14	secondlarger	QA6	1	6.89
14	secondlarger	QA7	0	6.37
14	secondlarger	QA8	0	7.36
14	secondlarger	QA9	1	5.9
14	secondlarger	QA10	0	7.07
14	secondlarger	QA11	0	6.13
14	secondlarger	QA12	1	5.94
14	secondlarger	QA13	0	7.15
14	secondlarger	QA14	1	7.04
14	secondlarger	QA15	1	5.96
14	firstlarger	QB1	0	6.37
14	firstlarger	QB2	0	7.36
14	firstlarger	QB3	0	7
14	firstlarger	QB4	0	6.51
14	firstlarger	QB5	0	6.43
14	firstlarger	QB6	1	7.89
14	firstlarger	QB7	0	7.07
14	firstlarger	QB8	0	6.13
14	firstlarger	QB9	1	6.9
14	firstlarger	QB10	0	7.39
14	firstlarger	QB11	0	7.12
14	firstlarger	QB12	0	6.37
14	firstlarger	QB13	0	7.36
14	firstlarger	QB14	1	7.04
14	firstlarger	QB15	1	6.35
15	secondlarger	QA1	1	5.09
15	secondlarger	QA2	1	5.86
15	secondlarger	QA3	1	5.8
15	secondlarger	QA4	1	7.48
15	secondlarger	QA5	0	5
15	secondlarger	QA6	0	6.05
15	secondlarger	QA7	0	7.09
15	secondlarger	QA8	1	7.01
15	secondlarger	QA9	1	6.11
15	secondlarger	QA10	1	7.71
15	secondlarger	QA11	1	6.84
15	secondlarger	QA12	1	6.11
15	secondlarger	QA13	1	6.65
15	secondlarger	QA14	0	7.07
15	secondlarger	QA15	0	6.13
15	firstlarger	QB1	1	6.15
15	firstlarger	QB2	1	6.87
15	firstlarger	QB3	1	6.8
15	firstlarger	QB4	1	7.48
15	firstlarger	QB5	0	7.08
15	firstlarger	QB6	0	6.09
15	firstlarger	QB7	1	7.35
15	firstlarger	QB8	1	7.01
15	firstlarger	QB9	1	7.11
15	firstlarger	QB10	1	7.71
15	firstlarger	QB11	1	6.85
15	firstlarger	QB12	1	7.11
15	firstlarger	QB13	1	7.76
15	firstlarger	QB14	0	5.12
15	firstlarger	QB15	1	7.76
16	secondlarger	QA1	1	6.66
16	secondlarger	QA2	0	5.36
16	secondlarger	QA3	1	6.14
16	secondlarger	QA4	1	5.74
16	secondlarger	QA5	1	6.29
16	secondlarger	QA6	1	6.26
16	secondlarger	QA7	1	6.61
16	secondlarger	QA8	0	6.37
16	secondlarger	QA9	0	7.36
16	secondlarger	QA10	0	7.07
16	secondlarger	QA11	0	6.13
16	secondlarger	QA12	1	6.96
16	secondlarger	QA13	1	7.08
16	secondlarger	QA14	1	6.4
16	secondlarger	QA15	1	6.38
16	firstlarger	QB1	0	5
16	firstlarger	QB2	0	5.45
16	firstlarger	QB3	1	7.14
16	firstlarger	QB4	0	5.36
16	firstlarger	QB5	1	7.29
16	firstlarger	QB6	1	7.27
16	firstlarger	QB7	1	7.71
16	firstlarger	QB8	0	5
16	firstlarger	QB9	0	6.05
16	firstlarger	QB10	0	7.09
16	firstlarger	QB11	0	6.37
16	firstlarger	QB12	0	7.36
16	firstlarger	QB13	0	8
16	firstlarger	QB14	1	7.4
16	firstlarger	QB15	1	7.38
17	secondlarger	QA1	1	7.24
17	secondlarger	QA2	1	6.57
17	secondlarger	QA3	1	6.99
17	secondlarger	QA4	1	6.19
17	secondlarger	QA5	1	6.13
17	secondlarger	QA6	1	7.83
17	secondlarger	QA7	1	6.39
17	secondlarger	QA8	0	5.45
17	secondlarger	QA9	0	7.14
17	secondlarger	QA10	1	6.44
17	secondlarger	QA11	1	6.94
17	secondlarger	QA12	1	5.98
17	secondlarger	QA13	0	6.44
17	secondlarger	QA14	0	7.22
17	secondlarger	QA15	0	6.37
17	firstlarger	QB1	0	7.36
17	firstlarger	QB2	1	7.67
17	firstlarger	QB3	1	7.99
17	firstlarger	QB4	1	7.19
17	firstlarger	QB5	0	6.38
17	firstlarger	QB6	1	7.83
17	firstlarger	QB7	1	7.39
17	firstlarger	QB8	1	6.95
17	firstlarger	QB9	0	7.12
17	firstlarger	QB10	1	7.44
17	firstlarger	QB11	1	6.9
17	firstlarger	QB12	1	6.98
17	firstlarger	QB13	0	8
17	firstlarger	QB14	0	7.07
17	firstlarger	QB15	0	6.13
18	secondlarger	QA1	0	5
18	secondlarger	QA2	0	6.05
18	secondlarger	QA3	0	7.09
18	secondlarger	QA4	1	7.93
18	secondlarger	QA5	1	6.86
18	secondlarger	QA6	1	6.63
18	secondlarger	QA7	1	6.03
18	secondlarger	QA8	1	7.28
18	secondlarger	QA9	1	6.19
18	secondlarger	QA10	0	7
18	secondlarger	QA11	0	5.45
18	secondlarger	QA12	0	7.14
18	secondlarger	QA13	1	7.93
18	secondlarger	QA14	1	6.85
18	secondlarger	QA15	1	5.92
18	firstlarger	QB1	0	6.38
18	firstlarger	QB2	0	6.37
18	firstlarger	QB3	0	7.36
18	firstlarger	QB4	1	7.93
18	firstlarger	QB5	0	6
18	firstlarger	QB6	1	7.73
18	firstlarger	QB7	1	7.03
18	firstlarger	QB8	1	7.28
18	firstlarger	QB9	1	7.19
18	firstlarger	QB10	0	6.39
18	firstlarger	QB11	0	7.49
18	firstlarger	QB12	0	5
18	firstlarger	QB13	0	6.05
18	firstlarger	QB14	0	7.09
18	firstlarger	QB15	1	6.92
19	secondlarger	QA1	1	6.98
19	secondlarger	QA2	1	4.96
19	secondlarger	QA3	1	6.62
19	secondlarger	QA4	0	6.38
19	secondlarger	QA5	1	5.96
19	secondlarger	QA6	0	6.37
19	secondlarger	QA7	0	7.36
19	secondlarger	QA8	1	6.34
19	secondlarger	QA9	0	7.07
19	secondlarger	QA10	0	6.13
19	secondlarger	QA11	1	6.38
19	secondlarger	QA12	0	5.45
19	secondlarger	QA13	0	7.14
19	secondlarger	QA14	0	6.37
19	secondlarger	QA15	0	7.36
19	firstlarger	QB1	1	7.98
19	firstlarger	QB2	1	4.97
19	firstlarger	QB3	1	7.75
19	firstlarger	QB4	0	6.38
19	firstlarger	QB5	0	5
19	firstlarger	QB6	0	6.05
19	firstlarger	QB7	0	7.09
19	firstlarger	QB8	1	6.85
19	firstlarger	QB9	0	6.11
19	firstlarger	QB10	1	7.45
19	firstlarger	QB11	1	7.38
19	firstlarger	QB12	0	7.33
19	firstlarger	QB13	0	5.05
19	firstlarger	QB14	0	6.37
19	firstlarger	QB15	0	7.36
20	secondlarger	QA1	1	4.94
20	secondlarger	QA2	0	7
20	secondlarger	QA3	1	7.12
20	secondlarger	QA4	0	7.07
20	secondlarger	QA5	0	6.13
20	secondlarger	QA6	1	6.2
20	secondlarger	QA7	1	6.3
20	secondlarger	QA8	1	6.84
20	secondlarger	QA9	1	6.47
20	secondlarger	QA10	1	6.39
20	secondlarger	QA11	1	5.87
20	secondlarger	QA12	0	5.45
20	secondlarger	QA13	0	7.14
20	secondlarger	QA14	1	6.63
20	secondlarger	QA15	1	6.09
20	firstlarger	QB1	0	7.52
20	firstlarger	QB2	0	6.19
20	firstlarger	QB3	1	7.12
20	firstlarger	QB4	0	7.07
20	firstlarger	QB5	0	6.13
20	firstlarger	QB6	1	7.2
20	firstlarger	QB7	1	7.3
20	firstlarger	QB8	1	7.84
20	firstlarger	QB9	1	7.47
20	firstlarger	QB10	0	8
20	firstlarger	QB11	0	5
20	firstlarger	QB12	0	6.05
20	firstlarger	QB13	0	7.09
20	firstlarger	QB14	1	7.73
20	firstlarger	QB15	1	7.09
21	secondlarger	QA1	0	6.14
21	secondlarger	QA2	0	6.38
21	secondlarger	QA3	0	6.92
21	secondlarger	QA4	0	6.1
21	secondlarger	QA5	1	6.14
21	secondlarger	QA6	1	6.38
21	secondlarger	QA7	1	6.92
21	secondlarger	QA8	1	6.1
21	secondlarger	QA9	1	6.83
21	secondlarger	QA10	0	7
21	secondlarger	QA11	1	6.93
21	secondlarger	QA12	0	6
21	secondlarger	QA13	0	7
21	secondlarger	QA14	1	6.48
21	secondlarger	QA15	0	6.14
21	firstlarger	QB1	0	6.38
21	firstlarger	QB2	0	6.92
21	firstlarger	QB3	0	6.1
21	firstlarger	QB4	0	6.5
21	firstlarger	QB5	1	7.14
21	firstlarger	QB6	1	7.38
21	firstlarger	QB7	1	7.92
21	firstlarger	QB8	1	7.1
21	firstlarger	QB9	1	7.83
21	firstlarger	QB10	0	6.04
21	firstlarger	QB11	0	5.95
21	firstlarger	QB12	0	6.83
21	firstlarger	QB13	0	6.39
21	firstlarger	QB14	1	6.48
21	firstlarger	QB15	1	7.45
22	secondlarger	QA1	1	5.39
22	secondlarger	QA2	0	5
22	secondlarger	QA3	0	6.05
22	secondlarger	QA4	0	7.09
22	secondlarger	QA5	1	5.78
22	secondlarger	QA6	1	6.04
22	secondlarger	QA7	1	5.95
22	secondlarger	QA8	1	6.83
22	secondlarger	QA9	1	6.39
22	secondlarger	QA10	1	6.59
22	secondlarger	QA11	0	8
22	secondlarger	QA12	1	6.06
22	secondlarger	QA13	1	6.95
22	secondlarger	QA14	0	7.12
22	secondlarger	QA15	1	6.19
22	firstlarger	QB1	1	6.39
22	firstlarger	QB2	0	6.47
22	firstlarger	QB3	1	7.55
22	firstlarger	QB4	1	7.59
22	firstlarger	QB5	1	6.78
22	firstlarger	QB6	1	7.04
22	firstlarger	QB7	1	6.96
22	firstlarger	QB8	1	7.83
22	firstlarger	QB9	1	7.39
22	firstlarger	QB10	1	7.69
22	firstlarger	QB11	0	7.35
22	firstlarger	QB12	1	7.07
22	firstlarger	QB13	0	8
22	firstlarger	QB14	0	7.48
22	firstlarger	QB15	1	7.19
23	secondlarger	QA1	0	6.57
23	secondlarger	QA2	1	6.49
23	secondlarger	QA3	1	4.85
23	secondlarger	QA4	1	4.69
23	secondlarger	QA5	0	5
23	secondlarger	QA6	0	6.05
23	secondlarger	QA7	0	7.09
23	secondlarger	QA8	1	6.36
23	secondlarger	QA9	0	5
23	secondlarger	QA10	1	6.05
23	secondlarger	QA11	1	7.09
23	secondlarger	QA12	0	6
23	secondlarger	QA13	1	5.58
23	secondlarger	QA14	1	6.77
23	secondlarger	QA15	0	7.54
23	firstlarger	QB1	0	6.49
23	firstlarger	QB2	1	7.49
23	firstlarger	QB3	1	4.86
23	firstlarger	QB4	1	5.555
23	firstlarger	QB5	0	5
23	firstlarger	QB6	0	6.05
23	firstlarger	QB7	0	7.09
23	firstlarger	QB8	1	6.37
23	firstlarger	QB9	0	7.36
23	firstlarger	QB10	1	7.06
23	firstlarger	QB11	1	7.09
23	firstlarger	QB12	0	7.14
23	firstlarger	QB13	0	6.34
23	firstlarger	QB14	1	5.95
23	firstlarger	QB15	1	6.65
24	secondlarger	QA1	0	6.04
24	secondlarger	QA2	0	5.95
24	secondlarger	QA3	0	6.83
24	secondlarger	QA4	0	6.39
24	secondlarger	QA5	1	7.21
24	secondlarger	QA6	1	6.89
24	secondlarger	QA7	0	6.37
24	secondlarger	QA8	0	7.36
24	secondlarger	QA9	1	5.9
24	secondlarger	QA10	0	7.07
24	secondlarger	QA11	0	6.13
24	secondlarger	QA12	1	5.94
24	secondlarger	QA13	0	7.15
24	secondlarger	QA14	1	7.04
24	secondlarger	QA15	1	5.96
24	firstlarger	QB1	0	6.37
24	firstlarger	QB2	0	7.36
24	firstlarger	QB3	0	7
24	firstlarger	QB4	0	6.51
24	firstlarger	QB5	0	6.43
24	firstlarger	QB6	1	7.89
24	firstlarger	QB7	0	7.07
24	firstlarger	QB8	0	6.13
24	firstlarger	QB9	1	6.9
24	firstlarger	QB10	0	7.39
24	firstlarger	QB11	0	7.12
24	firstlarger	QB12	0	6.37
24	firstlarger	QB13	0	7.36
24	firstlarger	QB14	1	7.04
24	firstlarger	QB15	1	6.35
25	secondlarger	QA1	1	5.09
25	secondlarger	QA2	1	5.86
25	secondlarger	QA3	1	5.8
25	secondlarger	QA4	1	7.48
25	secondlarger	QA5	0	5
25	secondlarger	QA6	0	6.05
25	secondlarger	QA7	0	7.09
25	secondlarger	QA8	1	7.01
25	secondlarger	QA9	1	6.11
25	secondlarger	QA10	1	7.71
25	secondlarger	QA11	1	6.84
25	secondlarger	QA12	1	6.11
25	secondlarger	QA13	1	6.65
25	secondlarger	QA14	0	7.07
25	secondlarger	QA15	0	6.13
25	firstlarger	QB1	1	6.15
25	firstlarger	QB2	1	6.87
25	firstlarger	QB3	1	6.8
25	firstlarger	QB4	1	7.48
25	firstlarger	QB5	0	7.08
25	firstlarger	QB6	0	6.09
25	firstlarger	QB7	1	7.35
25	firstlarger	QB8	1	7.01
25	firstlarger	QB9	1	7.11
25	firstlarger	QB10	1	7.71
25	firstlarger	QB11	1	6.85
25	firstlarger	QB12	1	7.11
25	firstlarger	QB13	1	7.76
25	firstlarger	QB14	0	5.12
25	firstlarger	QB15	1	7.76
26	secondlarger	QA1	1	6.66
26	secondlarger	QA2	0	5.36
26	secondlarger	QA3	1	6.14
26	secondlarger	QA4	1	5.74
26	secondlarger	QA5	1	6.29
26	secondlarger	QA6	1	6.26
26	secondlarger	QA7	1	6.61
26	secondlarger	QA8	0	6.37
26	secondlarger	QA9	0	7.36
26	secondlarger	QA10	0	7.07
26	secondlarger	QA11	0	6.13
26	secondlarger	QA12	1	6.96
26	secondlarger	QA13	1	7.08
26	secondlarger	QA14	1	6.4
26	secondlarger	QA15	1	6.38
26	firstlarger	QB1	0	5
26	firstlarger	QB2	0	5.45
26	firstlarger	QB3	1	7.14
26	firstlarger	QB4	0	5.36
26	firstlarger	QB5	1	7.29
26	firstlarger	QB6	1	7.27
26	firstlarger	QB7	1	7.71
26	firstlarger	QB8	0	5
26	firstlarger	QB9	0	6.05
26	firstlarger	QB10	0	7.09
26	firstlarger	QB11	0	6.37
26	firstlarger	QB12	0	7.36
26	firstlarger	QB13	0	8
26	firstlarger	QB14	1	7.4
26	firstlarger	QB15	1	7.38
27	secondlarger	QA1	1	7.24
27	secondlarger	QA2	1	6.57
27	secondlarger	QA3	1	6.99
27	secondlarger	QA4	1	6.19
27	secondlarger	QA5	1	6.13
27	secondlarger	QA6	1	7.83
27	secondlarger	QA7	1	6.39
27	secondlarger	QA8	0	5.45
27	secondlarger	QA9	0	7.14
27	secondlarger	QA10	1	6.44
27	secondlarger	QA11	1	6.94
27	secondlarger	QA12	1	5.98
27	secondlarger	QA13	0	6.44
27	secondlarger	QA14	0	7.22
27	secondlarger	QA15	0	6.37
27	firstlarger	QB1	0	7.36
27	firstlarger	QB2	1	7.67
27	firstlarger	QB3	1	7.99
27	firstlarger	QB4	1	7.19
27	firstlarger	QB5	0	6.38
27	firstlarger	QB6	1	7.83
27	firstlarger	QB7	1	7.39
27	firstlarger	QB8	1	6.95
27	firstlarger	QB9	0	7.12
27	firstlarger	QB10	1	7.44
27	firstlarger	QB11	1	6.9
27	firstlarger	QB12	1	6.98
27	firstlarger	QB13	0	8
27	firstlarger	QB14	0	7.07
27	firstlarger	QB15	0	6.13
28	secondlarger	QA1	0	5
28	secondlarger	QA2	0	6.05
28	secondlarger	QA3	0	7.09
28	secondlarger	QA4	1	7.93
28	secondlarger	QA5	1	6.86
28	secondlarger	QA6	1	6.63
28	secondlarger	QA7	1	6.03
28	secondlarger	QA8	1	7.28
28	secondlarger	QA9	1	6.19
28	secondlarger	QA10	0	7
28	secondlarger	QA11	0	5.45
28	secondlarger	QA12	0	7.14
28	secondlarger	QA13	1	7.93
28	secondlarger	QA14	1	6.85
28	secondlarger	QA15	1	5.92
28	firstlarger	QB1	0	6.38
28	firstlarger	QB2	0	6.37
28	firstlarger	QB3	0	7.36
28	firstlarger	QB4	1	7.93
28	firstlarger	QB5	0	6
28	firstlarger	QB6	1	7.73
28	firstlarger	QB7	1	7.03
28	firstlarger	QB8	1	7.28
28	firstlarger	QB9	1	7.19
28	firstlarger	QB10	0	6.39
28	firstlarger	QB11	0	7.49
28	firstlarger	QB12	0	5
28	firstlarger	QB13	0	6.05
28	firstlarger	QB14	0	7.09
28	firstlarger	QB15	1	6.92
29	secondlarger	QA1	1	6.98
29	secondlarger	QA2	1	4.96
29	secondlarger	QA3	1	6.62
29	secondlarger	QA4	0	6.38
29	secondlarger	QA5	1	5.96
29	secondlarger	QA6	0	6.37
29	secondlarger	QA7	0	7.36
29	secondlarger	QA8	1	6.34
29	secondlarger	QA9	0	7.07
29	secondlarger	QA10	0	6.13
29	secondlarger	QA11	1	6.38
29	secondlarger	QA12	0	5.45
29	secondlarger	QA13	0	7.14
29	secondlarger	QA14	0	6.37
29	secondlarger	QA15	0	7.36
29	firstlarger	QB1	1	7.98
29	firstlarger	QB2	1	4.97
29	firstlarger	QB3	1	7.75
29	firstlarger	QB4	0	6.38
29	firstlarger	QB5	0	5
29	firstlarger	QB6	0	6.05
29	firstlarger	QB7	0	7.09
29	firstlarger	QB8	1	6.85
29	firstlarger	QB9	0	6.11
29	firstlarger	QB10	1	7.45
29	firstlarger	QB11	1	7.38
29	firstlarger	QB12	0	7.33
29	firstlarger	QB13	0	5.05
29	firstlarger	QB14	0	6.37
29	firstlarger	QB15	0	7.36
30	secondlarger	QA1	1	4.94
30	secondlarger	QA2	0	7
30	secondlarger	QA3	1	7.12
30	secondlarger	QA4	0	7.07
30	secondlarger	QA5	0	6.13
30	secondlarger	QA6	1	6.2
30	secondlarger	QA7	1	6.3
30	secondlarger	QA8	1	6.84
30	secondlarger	QA9	1	6.47
30	secondlarger	QA10	1	6.39
30	secondlarger	QA11	1	5.87
30	secondlarger	QA12	0	5.45
30	secondlarger	QA13	0	7.14
30	secondlarger	QA14	1	6.63
30	secondlarger	QA15	1	6.09
30	firstlarger	QB1	0	7.52
30	firstlarger	QB2	0	6.19
30	firstlarger	QB3	1	7.12
30	firstlarger	QB4	0	7.07
30	firstlarger	QB5	0	6.13
30	firstlarger	QB6	1	7.2
30	firstlarger	QB7	1	7.3
30	firstlarger	QB8	1	7.84
30	firstlarger	QB9	1	7.47
30	firstlarger	QB10	0	8
30	firstlarger	QB11	0	5
30	firstlarger	QB12	0	6.05
30	firstlarger	QB13	0	7.09
30	firstlarger	QB14	1	7.73
30	firstlarger	QB15	1	7.09
