# Supplementary material for: Number order in addition affects cognitive effort: evidence from mental arithmetic tasks
Source: Front Psychol. 2025 Aug 13;16:1618197. doi: 10.3389/fpsyg.2025.1618197 (PMC12380689; doi:10.3389/fpsyg.2025.1618197)
Supplement: Supplementary file 3 [file Table_3.xlsx]

## Sheet: Sheet1
					15+37		23+28		64+96		24+79		26+77		44+97		18+39		57+68		56+88		45+87		63+88		24+75		33+66		15+48		45+68
SUB	GRP	AGE	GEN	HAND	ConAns1	ConT1	ConAns2	ConT2	ConAns3	ConT3	ConAns4	ConT4	ConAns5	ConT5	ConAns6	ConT6	ConAns7	ConT7	ConAns8	ConT8	ConAns9	ConT9	ConAns10	ConT10	ConAns11	ConT11	ConAns12	ConT12	ConAns13	ConT13	ConAns14	ConT14	ConAns15	ConT15
QA1	firstlarger	22	1	R	42	6.22	51	5.39	150	6.49	104	6.49	103	5.09	141	6.66	57	7.24	135	7.93	144	6.98	132	4.94	151	6.83	97	4.9	99	5.52	63	6.19	123	6.38
QA2	firstlarger	29	1	R	62	6.14	53	5.65	160	4.85	93	4.85	103	5.86	151	6.14	57	6.57	135	6.86	144	4.96	122	7.12	151	5.55	99	6.17	99	6.49	63	5.58	123	7.71
QA3	firstlarger	21	2	R	42	6.38	52	5.78	160	4.69	93	4.69	103	5.8	141	5.74	57	6.99	135	6.63	144	6.62	132	6.18	161	5.1	109	6.07	99	4.89	63	5.92	113	6.09
QA4	firstlarger	25	1	R	62	6.92	41	6.04	160	5.22	93	5.22	103	7.48	141	6.29	57	6.19	125	6.03	154	5.96	122	6.2	151	6.25	99	6.84	98	6.31	63	6.22	113	5.94
QA5	firstlarger	28	2	L	52	6.1	51	5.95	150	6.36	103	6.36	93	6.23	141	6.26	57	6.13	125	7.28	144	6.27	122	6.3	151	6.42	96	7.71	99	6.96	63	7.06	103	7.19
QA6	firstlarger	32	2	L	52	6.83	51	6.83	170	5.8	103	5.8	93	7.01	141	6.61	57	7.83	125	6.19	156	6.34	132	6.84	161	6.3	99	7.07	99	5.97	63	6.6	113	6.45
QA7	firstlarger	20	2	R	52	6.55	51	6.39	150	6.05	104	6.05	93	6.11	141	6.43	57	6.39	125	6.42	146	6.12	132	6.47	161	5.64	99	6.66	99	6.03	63	7.03	113	6.78
QA8	firstlarger	19	1	R	52	6.93	51	6.59	160	7.09	105	7.09	103	7.71	131	6.96	56	6.45	125	7.93	144	6.38	132	6.39	151	6.16	99	6.61	99	6.48	63	6.39	103	6.14
QA9	firstlarger	27	1	R	52	6.31	51	6.22	170	6.28	103	6.28	103	6.84	131	7.08	67	6.44	125	6.85	140	6.59	132	5.87	161	5.86	99	6.43	109	6.9	63	7.8	103	6.29
QA10	firstlarger	24	2	B	43	6.48	51	6.06	160	5.58	93	5.58	103	6.11	131	6.4	57	6.94	135	5.92	146	7.98	132	6.53	151	6.94	99	6.37	99	6.69	64	6.96	113	6.16
QA11	firstlarger	26	2	R	52	6.75	61	6.95	160	6.77	93	6.77	103	6.65	131	6.38	57	5.98	135	6.18	144	4.97	132	6.63	161	6.91	99	4.9	99	6.01	63	7.72	113	7.11
QA12	firstlarger	23	2	L	44	7.14	51	6.48	170	6.14	103	6.14	103	6.48	141	6.92	57	6.11	135	7.93	154	7.75	122	6.09	151	6.27	109	6.28	99	6.09	53	6.04	123	7.38
QA13	firstlarger	31	2	R	44	7.38	51	6.19	160	7.49	113	7.49	103	6.15	141	7.14	67	7.67	125	6.59	154	6.45	122	7.06	151	6.75	109	7.17	109	6.99	63	6.13	123	7.71
QA14	firstlarger	30	1	L	52	7.92	41	6.39	160	4.86	103	4.86	93	6.87	141	6.55	56	7.99	125	7.73	154	6.85	132	7.12	151	6.1	109	7.07	99	6.62	73	6.28	113	6.88
QA15	firstlarger	22	2	R	42	7.1	51	7.55	165	5.555	103	5.555	93	6.8	141	7.29	47	7.19	125	7.03	154	6.66	132	6.88	161	5.98	99	7.84	99	7.49	63	5.22	103	6.53
QB1	secondlarger	25	1	R	42	7.83	51	7.59	170	5.69	93	5.69	103	7.48	151	7.27	47	6.88	135	7.28	144	7.45	122	7.2	161	6.74	98	6.25	99	4.89	62	7.07	114	6.25
QB2	secondlarger	33	2	R	42	7.22	41	6.78	160	6.37	93	6.37	103	6.72	144	7.71	57	7.83	135	7.19	144	7.38	122	7.3	151	6.87	99	7.07	99	7.31	73	7.7	115	7.78
QB3	secondlarger	19	2	R	42	6.48	51	7.04	160	6.93	93	6.93	103	7.35	141	6.77	57	7.39	135	6.88	144	6.14	132	7.84	161	7.94	109	7.77	99	7.97	73	7.03	113	6.34
QB4	secondlarger	21	2	R	42	7.45	51	6.96	160	7.06	93	7.06	103	7.01	132	6.33	57	6.95	125	6.23	146	5.93	121	7.47	151	6.48	99	6.18	109	6.78	63	7.39	113	6.66
QB5	secondlarger	34	1	B	52	7.14	51	7.83	150	7.09	93	7.09	113	7.11	141	7.4	67	6.63	115	6.92	154	6.92	122	6.73	161	6.21	97	6.53	99	7.03	63	6.75	115	6.93
QB6	secondlarger	26	2	R	52	7.38	51	7.39	170	6.34	103	6.34	113	7.71	141	7.38	57	7.44	125	7.31	150	6.33	132	6.21	161	6.55	99	7.37	99	6.55	63	6.21	103	7.04
QB7	secondlarger	28	2	R	52	7.92	51	7.69	165	5.95	113	5.95	103	6.85	141	6.84	57	6.9	125	7.44	154	7.21	132	7.73	161	7.09	99	6.94	109	6.41	63	6.85	113	6.59
QB8	secondlarger	29	1	L	52	7.1	51	7.07	160	6.65	113	6.65	103	7.11	151	6.21	57	6.98	125	6.67	144	6.77	132	7.09	161	5.79	109	7.25	99	7.01	63	7.13	123	7.62
QB9	secondlarger	23	2	R	52	7.83	51	7.28	170	6.12	103	6.12	103	7.76	151	6.67	56	6.36	125	6.09	146	7.36	132	6.66	152	6.88	99	6.07	109	7.09	63	6.45	123	6.12
QB10	secondlarger	30	2	R	42	7.22	51	6.78	160	7.15	93	7.15	103	6.39	151	7.01	57	7.22	135	7.62	144	6.09	122	6.95	151	6.05	99	7.68	99	7.99	53	6.66	113	6.81
QB11	secondlarger	24	1	B	62	6.48	61	7.04	160	5.76	104	5.76	103	6.98	151	6.45	57	6.54	135	7.15	144	6.89	122	7.38	161	7.32	109	5.93	109	5.85	73	7.01	103	7.13
QB12	secondlarger	32	2	L	42	7.45	51	7.07	150	6.18	93	6.18	103	7.22	151	7.32	57	6.78	135	6.78	154	7.18	122	6.34	151	5.67	109	6.86	99	6.25	64	5.93	103	6.22
QB13	secondlarger	17	1	R	62	7.14	61	6.78	150	5.43	113	5.43	103	6.54	151	6.59	56	7.06	135	7.55	154	5.88	122	6.77	151	7.11	109	7.22	109	7.22	73	7.24	103	7.27
QB14	secondlarger	18	2	L	52	6.48	41	7.04	160	4.98	103	4.98	93	5.93	141	7.15	55	6.29	135	6.34	154	6.71	132	7.69	152	6.33	109	6.45	99	6.16	73	6.34	113	6.71
QB15	secondlarger	27	2	R	52	7.45	51	7.19	160	7.35	103	7.35	103	7.19	141	6.73	65	7.51	125	7.07	154	7.03	132	6.25	161	6.7	99	7.09	99	6.77	63	6.89	123	7.03
